# Supplementary material for: Design of microarray probes for virus identification and detection of emerging viruses at the genus level
Source: BMC Bioinformatics. 2006 Apr 28;7:232. doi: 10.1186/1471-2105-7-232 (PMC1523220; doi:10.1186/1471-2105-7-232)
Supplement: Additional File 2 — Virus probe sequences on the test chip, and hybridization data of the probes to various samples. This file contains information on the probes and experimental hybridization data of the test chips used in an empirical approach to demonstrate the validity of the probe design algorithm. [file 1471-2105-7-232-S2.xls]

## Sheet: Sheet1
Specific			Hybridization Signal Intensity
Probe ID	Viral Genus	Probe	Blank Control	Den2	Den3	Den4	JEV	EV71	SARS-CoV	SARS-CoV+EV71	Probe Sequence
	Flavirus	Flavivirus p1	146	879	1850	3212	629	141	10	43	CACGCACCATCTGGTACATGTGGTTGGGGAGCAGATTCCTGGAGTTTGAGGCCCTTGGATTTCTAAATGA
	Flavirus	Flavivirus p2	277	4821	14235	1418	2861	249	8	47	TACAACATGATGGGAAAAAGAGAGAAAAAACTAGGAGAGTTTGGTAAAGCAAAAGGCAGCAGAGCCATAT
	Flavirus	Flavivirus p3	183	5664	466	3612	3614	125	45	46	GCAGAGCCATCTGGTTCATGTGGCTGGGGGCCCGCTTCCTGGAGTTTGAAGCTCTCGGATTCCTCAATGA
	Flavirus	Flavivirus p4	18	192	193	3345	238	116	11	10	ATTTTGGAGTTGCCAAGGGGAGCCGTACCATCTGGTACATGTGGCTCGGCAGTAGATTCCTGGAATTTGA
	Flavirus	Flavivirus p5	730	2160	604	1193	2714	176	34	58	ATGGGCATGAGAGAAAAGAAACTGGGAGAGTTCGGAGTGGCGAAGGGCAGCAGGGCCATCTGGTACATGT
	Flavirus	Flavivirus p6	107	787	1667	3916	579	106	7	53	GCCAAGGGATCACGCACCATCTGGTACATGTGGTTGGGGAGCAGATTCCTGGAGTTTGAGGCCCTTGGAT
	Flavirus	Flavivirus p7	310	7935	378	607	65088	266	12	58	TACAACATGATGGGAAAAAGAGAGAAGAAGCCTGGAGAGTTTGGAAAAGCTAAAGGAAGCAGGGCCATTT
	Flavirus	Flavivirus p8	523	3781	1121	22460	2094	163	52	59	TTGGTACATGTGGCTGGGGAGTCGCTTTTTGGAGTTCGAGGCTCTTGGATTCTTGAATGAAGACCATTGG
	Flavirus	Flavivirus p9	107	6055	165	1911	3311	98	2	16	AGGGCCATCTGGTACATGTGGCTTGGAAGCCGCTTCCTTGAGTTTGAGGTCCTTGGGTTTCTTAATGAGGA
	Flavirus	Flavivirus p10	274	12129	14715	959	2812	227	13	41	GGGAAAAAGAGAGAAAAAACTAGGAGAGTTTGGTAAAGCAAAAGGCAGCAGAGCCATATGGTACATGTGG
	Flavirus	Flavivirus p11	552	8137	1077	42575	2818	187	51	63	GTTCGGAGTGGCGAAGGGCAGCAGGGCCATCTGGTACATGTGGCTGGGGAGCCGCTTCCTGGAGTTTGA
	Flavirus	Flavivirus p12	548	8766	617	744	9469	159	16	54	AACATGATGGGAAAGAGAGAGAAGAAGCTGGGTGAGTTTGGAGTCGCTAAGGGCAGCAGGGCCATCTGGT
	Enterovirus	Enterovirus p1	58	184	528	94	427	125	7289	262	TAAACATTTTTCAATGATGATTCTTTCTGATGATGGCGTTGTTTGTTATAA
	Enterovirus	Enterovirus p2	43	44	32	66	194	176	5706	3221	GTATGCCATTAGTGCAAAGAATAGAGCTCGCACCGTAGCTGGTGTCTCTATCTGTAGTACTATGACAAAT
	Enterovirus	Enterovirus p3	8	31	46	84	39	180	242	92	TTGTTAATAATTATGATAAGAGTGCTGGCTATCCATTTAATAAATTTGGAAAGGCCAGGCTCTATTATGA
	Enterovirus	Enterovirus p4	13	50	68	45	269	102	180	25	TATGTTACGTCGCCTTATTAAAGATGTTGATAATCCTGTACTTATGGGTTGGGATTATCCTAAGTGTGAT
	Enterovirus	Enterovirus p5	25	120	104	62	123	130	8	53	GAGGCCAAATGTTGGGTAGAAACAGACATCGAAAAGGGACCGCATGAATTTTGTTCTCAACATACAATGC
	Enterovirus	Enterovirus p6	12	28	38	49	20	152	4182	4514	TATGAGGATCAAGATGCACTTTTCGCGTATACTAAGCGTAATGTCATCCCTACTATAACTCAAATGAATC
	Enterovirus	Enterovirus p7	8	142	65	48	154	165	20103	1239	GAGGCAAAATGTTGGACTGAGACTGACCTTACTAAAGGACCTCACGAATTTTGCTCACAGCATACAATGC
	Coronavirus	Coronavirus p1	66	49	51	123	116	120	10	14	AGATTCCAGTAATGATGGATGGTGAGTTGTTTGGTTTTGATTACACCGCTTATGATGCCAGCTTGTCTCC
	Coronavirus	Coronavirus p2	165	301	138	288	495	57546	23	34768	GTTGTTCCCACCCACAGGCCCATTGGGCGCTAGCACTCTGGTATCACGGTACCTTTGTGCGCCTGTTTTA
	Coronavirus	Coronavirus p3	93	207	78	74	203	159	8	28	AAGAGTGCATAGATAAGTATGGTTTAAATCTACCCATGGTCACCTATGTCAAGGATGAACTCAGGGCGCC
	Coronavirus	Coronavirus p4	167	396	105	133	408	45899	13	18783	TTAAAACAGCCTGGGGGTTGTACCCACCCCTGGGGCCCACGTGGCGCTAGTACTCTGGTTCGTTAGAACC
	Coronavirus	Coronavirus p5	95	477	205	201	552	34318	31	20705	CAAGAATGCCAGCTACACTCAAGAACATGTCACCTCGCTGTGTCTATTGGCATGGCACAATGGTGAGGAG
	Coronavirus	Coronavirus p6	184	344	194	149	897	28885	27	14104	TGGCAATTCCACTATCACTACTCAGGAAGCCGCCAATGTGGTGGTCGCATATGGACAATGGCCTGAATAT
	Coronavirus	Coronavirus p7	74	209	73	97	355	30575	12	14254	GAATGCGGCTAATCCTAACTGCGGAGCACATACCCTCGACCCAGGGGGCAGTGTGTCGTAACGGGCAACT
1	Coronavirus	Avian infectious bronchitis virus	0	33	55	53	180	120	35	80	TTATTTAAACGGGTACGGGGTAGCAGTGAGGCTCGGCTGATACCCCTTGCTAGTGGATGTGATCCTGATG
1	Coronavirus	Avian infectious bronchitis virus	14	125	116	72	210	107	11	35	AAACGGGTACGGGGTAGCAGTGAGGCTCGGCTGATACCCCTTGCTAGTGGATGTGATCCTGATGTTGTAA
2	Coronavirus	Bovine coronavirus	8	23	41	47	33	134	4	10	AAGGATGTATGTTAGGCCGATAATTGAGGACTACCATACCCTTACGGTCACAATAATACGTGGTCATCTT
2	Coronavirus	Bovine coronavirus	11	24	50	63	31	244	4	32	ATATGAAGGGAAGGATGTATGTTAGGCCGATAATTGAGGACTACCATACCCTTACGGTCACAATAATACG
3	Coronavirus	Human coronavirus 229	-1	86	368	186	29	80	18	43	GTCCTAGTCTAAGGGTTTCGTGTTCCGTCACGAGATTCCATTCTACAAACGCCTTACTCGAGGTTCCGTC
3	Coronavirus	Human coronavirus 229	4	12	41	51	218	145	4	24	TACTGAACCTAGGTGAACGCTAGTATAACTCATTACAAATGTGCTGGAGTAATCAAAGATCGCATTGACG
4	Coronavirus	Murine hepatitis virus	73	237	530	718	302	118	81	459	CTGCACCTGCTAGCCGATCTGGTTCGCGGTCACAATCCCGTGGGCCAAATAATCGCGCTAGAAGCAGTTC
5	Coronavirus	Transmissible gastroenteritis virus	52	94	110	260	191	81	6	18	TAGTAGTAGCGAGTGCGGTTCCGCCCGTACAACGTTGGGTAGACCGGGTTCCGTCCTGTGATCTCCCTCG
5	Coronavirus	Transmissible gastroenteritis virus	112	309	96	310	446	131	53	64	GTACAACGTTGGGTAGACCGGGTTCCGTCCTGTGATCTCCCTCGCCGGCCGCCAGGAGAATGAGTTCCAA
6	Coronavirus	Porcine epidemic diarrhea virus	38	19	91	134	176	148	13	39	CTGGGATCACTTATGTGAAGGCCTGGATTGTAGAGCGATCGGACGTCTCTTATGCGAGTCAGAATTTAAC
6	Coronavirus	Porcine epidemic diarrhea virus	62	60	80	92	108	149	11	26	TCACTTATGTGAAGGCCTGGATTGTAGAGCGATCGGACGTCTCTTATGCGAGTCAGAATTTAACATCTAT
7	Coronavirus	SARS coronavirus	36	93	65	76	420	82	24266	38001	GCTGTGATCATTCGTGGTCACTTGCGAATGGCCGGACACTCCCTAGGGCGCTGTGACATTAAGGACCTGC
7	Coronavirus	SARS coronavirus	76	13	125	164	72	246	1185	239	CTTTAAAATCTGTGTAGCTGTCGCTCGGCTGCATGCCTAGTGCACCTACGCAGTATAAACAATAATAAAT
8	Flavirus	Japanese encephalitis virus	82	407	95	86	70276	428	60	75	GTCACCATGCCAGTCTTAGCGCTTCTAACCCCGGGAATGAGGGCTCTATACCTAGACACTTACAGAATCA
8	Flavirus	Japanese encephalitis virus	132	214	79	86	40205	81	16	36	GGCTCATTATTCGTCTTGCCACGAGGCGTGCCTTTTACCGACCTAGACTTGACCGTTGGCCTCGTCTTCC
9	Flavirus	Murray Valley encephalitis virus	8	112	61	80	17681	195	13	42	AATTAAGTAGCAAGACTTGATAGTCAGGCCAGCCGGTTAGGCTGCCACCGAAGGTTGGTAGACGGTGCTG
9	Flavirus	Murray Valley encephalitis virus	4	19	90	119	4213	256	14	43	AAGTAAAATTAAGTAGCAAGACTTGATAGTCAGGCCAGCCGGTTAGGCTGCCACCGAAGGTTGGTAGACG
10	Flavirus	West Nile virus	1	79	42	57	1853	122	5	15	ATGCTAAAACGCGGTATGCCCCGCGGATTGTCCTTGATAGGACTAAAGAGGGCTATGCTGAGTCTGATTG
11	Flavirus	Louping ill virus	13	139	113	150	1686	108	6	30	GACGTCTCACTGCTATGTAGGGTAGCCAGTGGCGTCGACTTGGCTCAGACCATCATCCTGGAGCTCGACA
12	Flavirus	Yellow fever virus	15	84	51	59	824	162	7	45	ATACCCAGTGAGCCCTGGAACACAGGGCATGACTGGATCCTAGCTGACAAAAGGCCCACGGCATGGTTCC
12	Flavirus	Yellow fever virus	11	106	66	91	791	144	8	36	ACGGACATACCCAGTGAGCCCTGGAACACAGGGCATGACTGGATCCTAGCTGACAAAAGGCCCACGGCAT
13	Flavirus	Dengue virus type 1	18	32	65	69	859	142	5	40	AAATGGAGTCTGAAGGAATCTTTTTTCCCAGCGAATTGGAAAGCCCCAATCTAGCTGAAAGAGTTCTTGA
14	Flavirus	Dengue virus type 2	13	7143	223	157	497	188	8	36	CATCGGCCAAATGTTTGAGACAACAATGCGAGGAGCAAAGAGAATGGCCATATTAGGTGACACAGCCTGG
14	Flavirus	Dengue virus type 2	69	16969	155	102	412	208	10	35	GGATTTGGAAAAAAGACACGCCTTAGGTCGCCTGATTACAGTTAACCCAATCGTAACAGAAAAAGATAGC
15	Flavirus	Dengue virus type 4	82	252	505	42031	784	159	13	40	GAGGGAGGGCCTATCAACACGCCCTGAACGAACTTCCGGAGTCACTGGAAACACTCATGCTTGTAGCTTT
16	Flavirus	Dengue virus type 3	11	190	71363	286	554	185	10	43	AAAAAACTGAGACCTAGGTGGCTCGATGCCCGCACTTATTCAGATCCTTTAGCACTCAAGGAATTCAAGG
16	Flavirus	Dengue virus type 3	84	243	60217	266	634	194	10	35	GAAAAGAAAAAACTGAGACCTAGGTGGCTCGATGCCCGCACTTATTCAGATCCTTTAGCACTCAAGGAAT
17	Flavirus	Powassan virus	42	100	347	282	351	167	8	35	TGGAGCCTTGAGGGAACAGTACTCAGAGTCGTGGCACGAAGACAAAGAACATCCCTACCGGACATGGCAA
17	Flavirus	Powassan virus	49	24	309	287	358	176	8	30	CTTGAGGGAACAGTACTCAGAGTCGTGGCACGAAGACAAAGAACATCCCTACCGGACATGGCAATACTGG
18	Flavirus	Langat virus	54	92	126	126	284	109	11	24	GGAGAGACGCCCGTATGTTTAGAGAGGGCCGTGACATAAGGGAGTTTGTGTCCTATGCTTCTGGAAGACG
18	Flavirus	Langat virus	8	115	89	126	337	122	6	36	GAGACAACTTCGTGAGATCCCCCAGGTGTTTAGGGGCACACGCCTGAGGTAAGCAAGCCCCAGGGCGCAT
19	Flavirus	Cell fusing agent virus	4	74	222	921	235	61	9	21	TGACCCACTTAGCGGTGGTGTCTTGGTGTCAACCCCTAGCGTCCTTTATTGTATGGGAGTCCCCTTGGGG
19	Flavirus	Cell fusing agent virus	4	57	679	820	21	87	61	79	TCTCCCACAGTCGAAATAGCTCGGTTGAGATGTACTACATCTCCGGGGCTAGGTCTAACGTGGTGCGCAC
20	Flavirus	Deer tick virus	159	676	502	1002	890	218	27	63	CAAGCTCTCCAACACGAAAGTAGAGGCTCGTTGCCCCACCACCGGGCCAGCTACGCTTCCAGAGGAACAC
20	Flavirus	Deer tick virus	3	3	78	84	21	116	11	20	TCTCCCACAGTCGAAATAGCTCGGTTGAGATGTACTACATCTCCGGGGCTAGGTCTAACGTGGTGCGCAC
21	Flavirus	Apoi virus	45	296	403	1503	495	102	5	18	ATGGACTCATACTAGGGGCTGGAATGCTAGCTTCTGGCTTTAGCTGGGTAGCTGTGCCTGTGACTTTTGC
21	Flavirus	Apoi virus	46	176	198	1111	254	83	3	11	CCACCACTGATGGACTCATACTAGGGGCTGGAATGCTAGCTTCTGGCTTTAGCTGGGTAGCTGTGCCTGT
22	Flavirus	Rio Bravo virus	34	151	69	102	169	166	15	32	ATTGCTAGAATACGCCCAAATGAGAAGATCAGGGGTTCTGCTAGGCTTACCCAGACTGATGTACCAAAAA
22	Flavirus	Rio Bravo virus	12	113	179	771	349	95	3	13	AACGGAACGTATTTCGTGGGTCCTGTAGGCCTTGATGAATGTCCCCTTGCTAACCGATCATGGAACGCTT
23	Flavirus	Modoc virus	50	125	74	134	196	142	8	31	CATGTGGTAGCCTAATTGGGACTACTGCTAGGGCAGAATGGGCCAAGTTGCTTCCAGGAGCCGTTGAGAA
23	Flavirus	Modoc virus	64	97	85	143	222	159	2	27	ACAAGTCATGTGGTAGCCTAATTGGGACTACTGCTAGGGCAGAATGGGCCAAGTTGCTTCCAGGAGCCGT
24	Flavirus	Montana myotis leukoencephalitis virus	25	39	114	144	25	109	5	12	CATCTCTGGTAAGGAGAGCCTCTGAGCGTCGAATGCGGACGTTAGTGCTGGCTCCTACTAGGGTAGTCAT
24	Flavirus	Montana myotis leukoencephalitis virus	52	126	144	147	190	164	4	32	TGGTAAGGAGAGCCTCTGAGCGTCGAATGCGGACGTTAGTGCTGGCTCCTACTAGGGTAGTCATTAAAGA
25	Flavirus	Tamana bat virus	31	188	138	165	382	176	12	32	ATGTTACTGACCCCCAACTCCACTACACTCCTAACCACTGCCCGAAGTGTACTGGTCTCCACTTCCCAGT
25	Flavirus	Tamana bat virus	21	187	92	114	312	217	10	19	CTGACCCCCAACTCCACTACACTCCTAACCACTGCCCGAAGTGTACTGGTCTCCACTTCCCAGTTTGGGA
26	Flavirus	Alkhurma virus	51	72	82	84	175	124	10	42	TGTCTCTCGAGGGACGGCTAAGCTAGCATGGCTAGAAGAACGGGGCTATGCGACCTTGAAAGGTGAGGTT
